# Supplementary material for: Construction and validation of a risk-prediction model for hypovolemic shock after cytoreductive surgery in patients with ovarian cancer: a retrospective study
Source: PeerJ. 2026 Mar 20;14:e20976. doi: 10.7717/peerj.20976 (PMC13007634; doi:10.7717/peerj.20976)
Supplement: Supplemental Information 1 [file peerj-14-20976-s001.xlsx]

## Sheet: Training group data
Serial number	Postoperative hypovolemic shock ( yes or no)	Age ( years )	Weight ( kg )	Intraoperative ascites loss or not	Underlying disease	Tumor staging	Preoperative chemotherapy frequency ( times )	Nutritional Risk Screening 2002 ( NRS 2002 ) ( points )	American society of Aneshesiologists physical status classification system ( ASA )	Number of operations ( times )	Operation duration ( hours )	Intraoperative fluid replenishment ( mL )	Intraoperative blood loss ( mL )	Intraoperative blood transfusion	Activated partial thromboplastin time ( APTT ) (seconds)	Prothrombin time ( PT ) ( seconds )	Hemoglobin ( g/L )	Albumin ( g/L )	Fibrinogen ( g/L )	Postoperative use of sedative drugs	Postoperative mechanical ventilation
1	no	66	52	no	no	Ⅰ	6	2	2	2	6	5000	500	yes	32.4	16.4	101	31.3	2.03	no	no
2	no	38	47	no	no	Ⅰ	0	3	2	1	7.5	8350	1500	yes	30	14.4	93	27.2	3.25	no	no
3	no	71	50	yes	yes	Ⅰ	3	3	2	1	6	4980	1000	yes	34.2	14.6	110	28.9	1.98	no	yes
4	no	51	52	no	no	Ⅰ	0	3	2	1	10	6600	1200	yes	33.9	12.7	115	24.9	4.5	no	no
5	no	71	64	no	yes	Ⅰ	0	4	2	1	8	7080	600	yes	24	14	141	27.9	2.48	no	no
6	no	60	50	no	no	Ⅰ	0	3	2	1	4	1500	200	no	27.9	14.4	101	47.9	2.46	no	no
7	no	59	48	no	no	Ⅰ	0	3	2	1	7	4560	1200	yes	35.3	15.1	87	34.1	2.18	no	no
8	no	52	52	no	no	Ⅰ	0	4	2	1	5	1500	200	no	38.2	14.7	110	33.1	4.33	no	no
9	no	53	56	no	yes	Ⅰ	2	3	2	1	7	3670	400	yes	27	14	67	32.6	4.6	yes	yes
10	no	68	53	no	yes	Ⅰ	0	3	2	1	7.5	5030	800	yes	27	13.7	97	32	2.77	yes	no
11	no	67	55	yes	no	Ⅰ	0	3	2	1	7.5	6120	500	yes	37.6	17.3	76	22	1.94	no	yes
12	yes	50	56	no	no	Ⅰ	3	3	1	1	7	5290	1000	yes	33.7	16.2	79	27	1.3	no	no
13	yes	52	60	no	yes	Ⅰ	0	3	2	2	7	6650	1200	yes	31.4	15.5	86	24.3	1.52	yes	yes
14	no	56	48.5	yes	yes	Ⅰ	0	3	2	1	7	4440	1000	yes	27.4	16.1	87	23.8	1.82	no	no
15	no	66	59	no	no	Ⅱ	1	4	1	1	4	5120	800	yes	39.9	15.7	87	24.9	1.5	no	yes
16	yes	72	57	no	no	Ⅰ	2	4	2	1	6.5	7540	1500	yes	43.5	23.1	56	19.1	1.08	no	yes
17	no	54	53	no	no	Ⅱ	5	3	2	2	5.5	3500	400	no	25.7	12.4	121	42	2.25	yes	no
18	no	66	53	no	no	Ⅱ	10	3	2	5	6.5	2600	200	no	28.7	11.7	82	22.4	2.54	yes	yes
19	no	67	43	no	yes	Ⅱ	16	3	1	4	2	2750	400	no	47.2	18.8	59	19.4	2.52	yes	yes
20	no	72	42	no	no	Ⅱ	0	4	2	2	6.5	5780	300	yes	34.3	18	90	20.4	2.23	no	no
21	yes	66	55	no	no	Ⅰ	3	3	2	2	7.5	7950	1500	yes	39.5	14.5	77	19.5	1.5	yes	yes
22	no	56	55	yes	no	Ⅱ	0	3	2	1	7	7530	500	yes	39	17	87	17.6	1.98	no	yes
23	yes	67	70	no	no	Ⅰ	2	3	2	1	6	3750	500	no	24	12	97	37.5	2.87	no	no
24	yes	63	55.5	no	no	Ⅰ	0	3	2	1	7	4390	1000	yes	32.8	16.2	88	24.1	1.77	no	yes
25	yes	58	60	no	no	Ⅰ	0	3	2	1	8	6890	1200	yes	41	15.7	104	14.9	1.73	yes	yes
26	no	69	52.5	no	yes	Ⅱ	0	3	2	1	5	5250	1000	yes	25.9	17.3	114	27.1	2.05	yes	no
27	no	52	53	no	no	Ⅱ	0	3	2	1	6	2500	800	yes	28	16.9	110	34.7	2.4	no	yes
28	yes	65	65	no	no	Ⅱ	7	3	2	1	6	3000	800	yes	33.1	21.3	96	29.2	1.68	no	yes
29	no	52	56	no	no	Ⅱ	3	3	2	1	4.5	3250	500	no	23	13.7	110	32.7	1.37	no	yes
30	no	59	52	no	no	Ⅱ	3	3	2	1	7	3750	600	yes	28.2	16.6	95	32.1	1.82	no	no
31	no	48	50	no	no	Ⅱ	3	3	2	2	5	4000	400	no	28.1	14.2	88	34.1	1.87	no	no
32	yes	54	57	no	yes	Ⅱ	7	3	2	2	9	7700	1000	yes	41	16.6	119	16.1	1.79	no	yes
33	no	52	54.5	no	no	Ⅱ	2	3	2	2	4	1500	400	no	21.2	12.5	107	41	3.06	no	no
34	no	72	55	no	yes	Ⅱ	22	3	2	2	4	2250	300	no	21.4	11.9	100	39.6	3.05	no	no
35	no	59	50	no	no	Ⅱ	0	3	2	1	8	4060	300	yes	30.9	15.1	128	26.2	2.18	no	yes
36	no	61	50	no	no	Ⅱ	0	3	2	1	4	2500	200	no	22.3	14.4	100	23.3	2.64	no	no
37	no	67	60	no	no	Ⅱ	0	3	1	1	5	4250	200	no	33.5	14.3	121	29.3	2.18	no	no
38	no	40	49	no	no	Ⅱ	1	3	2	1	5	2600	400	no	28.7	13.1	94	34.4	1.87	no	no
39	no	56	51.5	no	no	Ⅱ	0	3	2	1	7	4000	100	no	24.6	12.9	121	27.8	2.64	yes	no
40	yes	59	100	no	yes	Ⅱ	3	3	2	1	6	4480	500	yes	27.3	13	85	33.5	2.55	yes	yes
41	yes	55	50	no	no	Ⅱ	6	3	2	2	5	3500	400	no	31.1	15.4	97	33.9	1.99	no	yes
42	no	45	59	no	no	Ⅱ	2	3	1	1	9.5	6000	400	no	33.9	13	100	25.4	2.9	no	no
43	no	63	62	yes	no	Ⅱ	0	3	2	1	6	3500	400	no	16.6	13.3	112	34.2	2.64	no	no
44	no	59	54	no	yes	Ⅱ	0	3	2	1	5	3000	400	no	26	13.1	101	26	2.47	no	yes
45	yes	60	53.5	no	yes	Ⅱ	3	2	2	1	4	3250	400	no	35.1	17.4	105	33.7	1.44	yes	no
46	no	48	53.5	no	no	Ⅱ	2	3	2	1	6	5730	500	yes	30.5	16.5	90	24.9	1.24	no	no
47	no	55	44	no	no	Ⅱ	3	3	2	2	4	2000	400	no	42	13.1	119	40.7	2.18	no	no
48	no	35	54	no	no	Ⅱ	1	3	2	2	5	3500	400	no	34.9	15.4	85	37.8	2.07	no	no
49	no	56	68.5	no	no	Ⅱ	6	3	2	2	3	1750	100	no	27.4	11.8	118	42	3.24	no	no
50	no	63	52.5	no	yes	Ⅱ	0	3	2	1	5	5590	800	yes	34.1	17.4	108	22.1	1.54	no	yes
51	no	63	51	no	yes	Ⅱ	7	3	2	2	4	2000	100	no	28.5	12.9	96	40.2	2.78	no	no
52	no	57	45	no	no	Ⅱ	6	3	2	1	6	1750	400	no	29.8	16.4	100	35.3	1.91	no	no
53	no	70	41.5	no	yes	Ⅱ	0	3	2	1	6.5	2750	600	yes	26.9	15.7	117	29.8	1.91	no	no
54	no	77	50	no	yes	Ⅱ	0	2	2	2	7.5	6500	1000	yes	27.8	14.5	82	34.9	3.42	no	no
55	no	61	46	no	no	Ⅱ	7	3	1	2	3	2250	400	no	26.4	13.4	71	33.5	2.25	no	no
56	no	61	60	no	no	Ⅱ	0	3	2	1	5.5	2750	200	no	34	16.7	95	18	1.46	no	no
57	no	54	58.5	no	no	Ⅱ	8	3	2	2	5.5	4090	700	yes	35.5	14.5	103	31.6	1.59	no	no
58	no	54	65	no	no	Ⅱ	8	3	2	3	6	4720	400	no	27.5	12.6	115	37.6	2	no	no
59	no	61	69	no	yes	Ⅱ	16	3	1	3	6	1500	300	no	31.4	13.8	102	43.9	2.22	no	no
60	no	59	66	no	no	Ⅱ	0	3	1	1	7	3250	700	no	30	14.1	101	29.5	1.7	no	no
61	no	61	62	no	yes	Ⅱ	1	3	2	1	6	6040	600	yes	26.7	11.5	117	34.6	2.74	no	no
62	no	51	72	no	no	Ⅱ	6	3	2	1	10	10780	900	yes	34.7	13.8	105	17.9	1.26	no	yes
63	no	57	51.5	no	no	Ⅱ	6	3	2	2	5	5540	1000	yes	40.9	16.2	85	12.5	1.63	no	yes
64	yes	47	56	no	no	Ⅱ	6	3	2	2	5	4670	1000	yes	23.6	13.2	98	28.8	2.16	no	no
65	no	57	59	no	yes	Ⅱ	5	3	1	2	3	1000	200	no	30.5	12.5	80	38.9	2.53	no	no
66	no	51	55	no	no	Ⅱ	3	3	2	1	9	3980	500	yes	31.9	13.4	92	29	1.65	no	no
67	no	52	58	no	no	Ⅱ	0	3	2	1	6	3100	800	yes	28	13.3	110	31.9	2.4	no	yes
68	no	58	67	no	yes	Ⅱ	15	2	2	7	9	3400	600	yes	29.3	14.9	107	29.7	2.07	no	no
69	no	65	65	no	yes	Ⅱ	0	1	2	1	3	2000	200	no	30.6	16.8	126	38.3	4.29	no	no
70	no	52	57	no	yes	Ⅱ	1	3	2	1	3.5	5370	700	yes	31	13	89	36.9	1.7	no	no
71	no	57	60	no	yes	Ⅱ	2	3	2	2	8	6030	1000	yes	32.2	16.4	78	16.6	1.52	no	no
72	no	69	44	no	no	Ⅱ	0	3	1	1	3.5	2760	500	yes	20.6	14.5	75	32.1	2.34	no	no
73	no	50	61	no	no	Ⅱ	0	3	2	1	4.5	2750	300	no	38.7	14.2	115	35.1	1.66	no	no
74	yes	53	56	no	no	Ⅱ	2	3	2	1	3	3190	600	yes	26.1	12.3	112	35.8	2.53	yes	no
75	no	45	67.5	no	yes	Ⅲ	0	3	1	1	7	4940	1200	yes	21.1	13.5	99	32.2	2.45	no	no
76	no	60	63	no	yes	Ⅲ	2	3	2	1	6	3750	400	no	26.4	14	98	29.7	4.33	no	no
77	yes	51	55	yes	no	Ⅱ	0	3	2	1	7	4500	600	yes	30.2	13.4	108	30.6	1.47	yes	no
78	no	55	42	no	no	Ⅲ	0	3	1	1	5	4190	400	yes	28.5	14.8	112	31.5	1.63	no	no
79	yes	52	55	no	yes	Ⅱ	0	2	2	1	5	3500	600	yes	46.2	44.8	86	20.9	1.67	no	no
80	yes	52	53	no	no	Ⅱ	0	2	2	1	4.5	2250	600	yes	26	17.2	94	39.5	2.29	no	no
81	no	48	67	yes	yes	Ⅲ	0	2	2	1	6	7250	600	yes	44.3	20.9	92	20.1	3.21	no	no
82	no	61	50	no	no	Ⅲ	6	2	2	2	5	4000	200	no	29.3	14.4	115	21.1	3.95	no	no
83	no	61	55	no	no	Ⅲ	0	3	2	1	7	4100	500	yes	25.7	13	112	27.6	2.29	no	no
84	no	49	55	no	no	Ⅲ	0	3	2	1	3	3000	300	no	26.8	13.1	117	27.4	1.91	yes	no
85	no	51	60	no	no	Ⅲ	0	3	2	2	4	2250	400	no	24.7	15	107	31.1	1.09	no	no
86	no	60	64	no	yes	Ⅲ	10	3	2	2	6	3730	700	yes	22.5	14.4	73	21.1	4.78	yes	yes
87	yes	61	44	yes	yes	Ⅱ	0	3	1	1	8	3990	600	yes	29.5	14	117	23.6	3.69	yes	no
88	no	55	54	no	yes	Ⅲ	6	2	2	2	7	4000	200	no	21	13.5	122	29.3	4.4	no	no
89	no	64	57	no	yes	Ⅲ	3	3	2	1	5.5	3750	400	no	33	14	71	31.1	1.88	no	yes
90	no	50	53	no	no	Ⅲ	3	3	2	1	7	3030	400	yes	29.9	17.5	83	31.9	2.18	no	no
91	no	53	59	no	no	Ⅲ	9	3	2	2	6	4650	400	no	30.5	12	113	34.2	2.45	yes	no
92	no	60	45	no	yes	Ⅲ	3	3	2	2	7	3000	200	no	27.7	13.1	113	27.4	3.09	no	no
93	no	55	53	no	no	Ⅲ	2	2	2	1	8.5	5610	500	yes	34.8	17.6	88	23.5	1.27	no	no
94	yes	47	57	no	no	Ⅱ	7	3	2	1	7	5330	600	yes	31	15.7	68	22.3	2.54	no	no
95	no	50	50	no	no	Ⅲ	1	3	2	1	7	5450	600	yes	29.8	19.5	85	29.8	1.62	yes	no
96	no	59	56	no	yes	Ⅲ	4	3	2	1	4	2000	200	no	28.6	14.1	105	37	1.68	yes	no
97	no	54	47	no	no	Ⅲ	6	3	2	1	8	2000	100	no	26.1	12.4	95	25.4	2.94	no	no
98	no	53	65	no	no	Ⅲ	7	3	2	2	6	3520	600	yes	31	14.4	87	29	3.2	yes	no
99	no	67	40	no	no	Ⅲ	2	3	2	2	7	4290	400	yes	23.4	12.1	89	24.3	2.87	no	no
100	no	50	59	no	no	Ⅲ	3	3	2	1	6	4500	400	no	25.6	15.1	76	23.7	1.41	no	no
101	no	63	58	no	yes	Ⅲ	10	3	2	2	7.5	7230	2000	yes	32.6	17.5	89	26.8	1.58	yes	yes
102	no	44	51.5	no	no	Ⅲ	0	3	2	1	8	6340	800	yes	31.7	13.8	88	23.2	2.02	no	no
103	no	68	54	no	no	Ⅲ	3	3	2	1	5	3880	800	yes	34	13.2	102	37.7	1.44	no	no
104	no	53	71	no	no	Ⅲ	3	3	2	2	5.5	2020	600	yes	30.1	13.9	105	38.1	2.3	no	no
105	no	36	62	no	yes	Ⅲ	0	3	2	2	8	6400	1000	yes	31.8	17.3	123	20.3	2.74	yes	yes
106	no	72	55	yes	yes	Ⅲ	3	4	2	1	6	4300	800	yes	33.3	19	88	26.3	1.38	no	yes
107	no	60	52	no	no	Ⅲ	3	2	2	1	7	5250	500	no	39.2	15.1	72	25.4	1.57	no	no
108	no	57	60	no	yes	Ⅲ	0	2	2	1	6	4720	600	yes	34.5	18.2	74	28.7	1.53	no	yes
109	no	79	75	no	yes	Ⅲ	0	2	2	2	7	3870	500	no	27.6	16.9	121	28.3	2.1	no	no
110	no	76	59	no	yes	Ⅲ	5	2	2	1	4.5	3870	400	yes	21.9	18.3	94	39.7	1.53	no	no
111	yes	77	66	no	yes	Ⅱ	6	3	2	1	8	8760	1200	yes	38.6	14.6	63	23.6	1.95	no	yes
112	no	59	55	no	yes	Ⅲ	3	3	2	1	4	3650	200	yes	29.5	14.6	87	29.9	2.67	no	no
113	no	54	47	no	yes	Ⅲ	2	2	2	1	3.5	3000	200	no	32.1	11.5	86	29	6.86	no	yes
114	no	50	56	yes	yes	Ⅲ	2	2	2	2	7.5	5290	600	yes	54.2	17.1	66	23.3	1.03	no	yes
115	no	56	53.5	no	yes	Ⅲ	2	2	2	1	9.5	7150	700	yes	30.4	12.3	122	30.5	2.73	no	no
116	no	57	59	no	yes	Ⅲ	2	2	3	1	2.5	2000	100	no	27.7	12.5	82	34.1	3.56	yes	yes
117	no	47	46	no	no	Ⅲ	3	2	2	1	8	14600	4000	yes	41.8	13.7	48	12.5	2.73	yes	yes
118	no	54	59	no	yes	Ⅲ	3	2	2	1	6	6320	600	yes	26.1	12.8	100	32.5	4.08	no	no
119	yes	74	63	yes	no	Ⅱ	0	3	2	1	8.5	8920	1200	yes	104.4	21.6	60	7.1	1.34	yes	yes
120	no	54	41	no	no	Ⅲ	2	3	2	1	6	4610	600	yes	33.4	13.6	77	31	3.64	no	no
121	no	54	58	no	yes	Ⅲ	13	2	2	1	7	3750	400	no	29.7	13.1	103	26.2	2.73	no	no
122	no	74	50	no	no	Ⅲ	2	2	2	1	6	3800	400	no	32.1	12.3	93	25	2.59	no	no
123	no	41	53	no	yes	Ⅲ	0	2	2	1	5	3770	400	yes	31	16	91	26.5	2.69	yes	yes
124	no	58	55.5	no	no	Ⅲ	2	2	2	1	4.5	3100	400	no	38	15.3	112	36.7	1.56	no	no
125	no	50	63	no	yes	Ⅲ	6	2	2	2	7	4250	950	no	23.6	14.2	116	28.3	2.28	no	no
126	no	65	69	no	yes	Ⅲ	6	2	2	1	3.5	2250	200	no	27	12.2	120	41	2.23	no	no
127	no	52	59.5	no	yes	Ⅲ	2	2	2	2	4	3250	400	no	25.7	13.1	89	32	2.44	no	no
128	no	41	53	no	yes	Ⅲ	0	2	2	1	5.5	3770	400	yes	31	16	65	26.5	2.69	no	yes
129	no	47	50	no	no	Ⅲ	26	2	2	2	4	2550	800	yes	32.4	12.9	93	37	2.74	no	no
130	no	65	37.5	no	no	Ⅲ	0	2	2	1	8.5	3910	400	yes	32.5	14.9	105	28.2	3.22	no	no
131	no	55	52	no	no	Ⅲ	2	2	2	1	7.5	5590	500	yes	35.7	14.7	70	30.4	1.56	no	no
132	no	57	65	no	yes	Ⅲ	6	2	2	2	8	2500	400	no	26.1	12.8	118	35.6	2.77	no	no
133	no	66	57	no	no	Ⅲ	10	2	2	3	7.5	6270	2500	yes	26.2	12.5	68	30	2.97	no	yes
134	no	59	46	no	yes	Ⅲ	0	2	2	1	4.5	4000	600	no	60.6	18.6	68	25.3	1.51	no	no
135	no	61	69	no	yes	Ⅲ	0	2	2	1	7.5	7170	800	yes	40.3	18.3	48	13	1.08	yes	yes
136	no	64	58	no	yes	Ⅲ	0	2	2	1	7	11760	1800	yes	48.7	15.1	67	24.7	1.26	no	yes
137	no	64	60	no	yes	Ⅲ	0	2	2	1	7	8320	2000	yes	61.1	14.5	62	18	0.93	no	yes
138	no	44	64	no	no	Ⅲ	2	2	2	1	5	4500	300	no	29.5	12.7	105	31.5	2.12	no	no
139	no	75	69	no	yes	Ⅲ	4	2	2	1	4	2020	400	yes	29.1	12.1	102	36	2.42	no	no
140	no	51	52.5	no	no	Ⅲ	0	2	2	1	7	5700	1000	yes	31.4	14	112	24	2.25	no	no
141	no	53	72	no	yes	Ⅳ	4	2	2	2	4.5	5000	200	no	24.7	11.2	112	32.5	3.03	no	no
142	no	59	51	no	yes	Ⅳ	16	2	2	2	5.5	4000	200	no	29.8	15	73	28.6	4.38	yes	yes
143	yes	65	46	yes	yes	Ⅱ	0	2	2	2	5.5	5090	800	yes	28.5	14.8	122	32	4.38	yes	no
144	no	32	58	yes	no	Ⅳ	4	2	2	3	6.5	4640	400	yes	29.7	12.4	112	35.6	2.44	no	no
145	no	59	47	yes	no	Ⅳ	3	2	2	2	6	5530	800	yes	28.2	13	100	34.1	2.03	no	no
146	no	71	44	yes	no	Ⅳ	0	2	2	1	5.5	3250	300	no	32.6	12.6	101	29	3.47	no	no
147	no	54	56	yes	no	Ⅳ	0	2	2	1	7	6220	1500	yes	25.1	13.3	111	30.7	3.48	no	no
148	yes	47	59	no	no	Ⅱ	20	2	2	5	5	3020	600	yes	27.1	13.9	92	32.7	2.98	no	no
149	no	76	40	yes	yes	Ⅳ	0	2	2	1	3.5	5250	400	no	53.4	18.3	63	19.9	1.4	no	no
150	no	60	60	no	yes	Ⅳ	2	2	2	1	6	3500	300	no	28.3	12.5	97	31.5	1.87	no	no
151	no	46	54	no	no	Ⅳ	6	2	2	4	6.2	3640	400	yes	31.3	13.2	99	35.2	2.07	no	no
152	no	62	51	yes	yes	Ⅳ	3	2	2	1	6	6260	500	yes	33.5	14.3	90	29.8	2.32	no	no
153	no	47	53	no	no	Ⅳ	3	2	2	2	4.5	3000	400	no	27.9	13.2	113	37.4	3.13	no	no
154	no	48	70	no	yes	Ⅳ	2	2	2	2	3	2500	300	no	25.6	12.3	105	28.3	2.53	no	no
155	no	75	54	yes	yes	Ⅳ	0	2	1	1	7	3650	600	yes	23.4	14.3	91	26.6	1.96	no	no
156	no	71	39.5	yes	yes	Ⅳ	3	2	2	1	5.5	4700	1000	yes	29.9	13.4	94	30.4	3.06	yes	yes
157	no	60	55	no	yes	Ⅳ	0	2	2	1	3	3540	100	yes	31.4	12.9	120	35.8	4.44	no	no
158	no	60	55	no	yes	Ⅳ	0	2	2	1	4.5	3030	200	yes	32.1	14	110	32.9	3.56	no	no
159	no	48	50.5	no	yes	Ⅳ	3	2	2	2	7	4210	1000	yes	34.3	16.2	94	34.3	3.22	no	no
160	no	56	67	yes	yes	Ⅳ	0	2	2	1	7	5650	500	yes	31.6	13.6	104	23.4	2.82	no	no
161	no	66	52	yes	yes	Ⅳ	0	2	2	2	4	2500	200	no	24.9	18.6	106	32.6	1.97	yes	no
162	no	53	72	no	no	Ⅳ	5	2	2	1	5	3740	600	yes	30.2	15.6	90	23.9	2.51	no	no
163	no	59	74	yes	no	Ⅳ	0	2	2	1	4.5	2750	200	no	29.6	16.7	102	28.1	3.32	no	no
164	no	63	50	yes	no	Ⅳ	0	2	2	1	5	5230	400	yes	29.4	14.3	95	26.4	2.84	no	no
165	no	51	62	no	no	Ⅳ	6	3	2	2	6	2500	300	no	27.5	15.7	109	26.5	3.7	no	no
166	no	59	72	no	no	Ⅳ	3	2	2	1	5	3000	300	no	23.8	15.2	111	29.8	2.65	yes	no
167	no	54	68	no	no	Ⅳ	8	2	2	2	5	1500	200	no	23.2	15.2	98	29.5	2.94	no	no
168	no	69	50	no	yes	Ⅳ	0	2	2	1	5	3800	800	yes	39	14.3	115	35.8	2.23	yes	no
169	no	58	49	no	yes	Ⅳ	3	2	2	1	4.5	2750	200	no	28.7	15.2	74	25.2	2.27	no	no
170	no	50	61	no	no	Ⅳ	2	2	2	1	7	2500	400	no	25.1	15.2	80	24.8	3.93	no	no
171	no	62	60	yes	no	Ⅳ	3	2	2	1	6	5280	500	yes	28.8	14.7	74	30.4	2	yes	no
172	no	69	68	yes	yes	Ⅳ	2	2	2	2	5	4150	400	yes	27.1	14.2	85	30.1	1.81	no	no
173	yes	73	66	yes	yes	Ⅲ	3	2	2	1	5.5	4530	500	yes	27.5	14.6	69	37.6	2.04	no	no
174	yes	53	49	yes	no	Ⅲ	2	2	2	1	4.5	3500	300	no	38.2	13.1	93	26.9	2	no	no
175	no	73	76	no	no	Ⅳ	9	3	2	3	5	1500	50	no	23.9	14.6	123	28.9	3.7	yes	no
176	no	59	46	yes	yes	Ⅳ	2	2	2	2	5.5	1500	300	no	29.3	15.4	93	31	5.95	yes	no
177	no	57	67	no	yes	Ⅳ	0	2	2	1	5	2000	300	no	32	13.5	103	25.6	2.56	yes	no
178	no	66	56	yes	yes	Ⅳ	0	2	2	1	6	5870	500	yes	28.7	16.2	89	25.6	2.49	yes	no
179	no	71	46	yes	yes	Ⅳ	0	2	2	1	4	2500	400	no	29.1	16.2	90	26.4	1.6	no	no
180	no	38	51	no	no	Ⅳ	6	2	2	2	3.5	1500	50	no	31.7	12.7	100	33.7	4.4	no	no
181	no	59	73	no	no	Ⅳ	6	2	2	2	4	3500	300	no	25.6	14.1	128	30.9	3.48	no	no
182	no	30	61	no	no	Ⅳ	5	2	2	2	6	3050	600	yes	27.6	15.9	104	35.5	3.74	yes	yes
183	no	43	66	no	no	Ⅳ	0	2	2	1	6	5650	800	yes	28.9	20.5	95	33.4	0.58	no	no
184	no	51	57	no	yes	Ⅳ	6	3	2	2	3.5	1500	50	no	25.2	15.3	112	37.9	4.16	no	no
185	no	50	72	no	no	Ⅳ	5	2	2	2	3.5	2500	50	no	29.6	14.7	109	35.7	3.84	no	no
186	no	48	54	yes	yes	Ⅳ	2	2	2	2	5	3150	600	yes	28.4	16.5	102	30.2	2.65	no	no
187	no	65	65	no	no	Ⅳ	0	2	2	1	4	2120	200	no	35.1	14.6	118	27.7	2.53	no	no
188	no	51	57	no	no	Ⅳ	4	2	2	1	3.5	2500	200	no	25.1	14.5	92	30.7	4.12	no	no
189	no	63	62	yes	no	Ⅳ	2	2	2	1	5	5340	600	yes	37.9	17.7	108	26.2	2.35	no	no
190	no	50	69	yes	no	Ⅳ	3	2	2	1	5	2750	200	no	25.7	16.3	102	39	1.98	no	no
191	yes	60	58	yes	no	Ⅲ	0	2	2	1	7.5	7420	1000	yes	27.7	15.5	69	24.1	3.83	yes	no
192	no	46	50	no	no	Ⅳ	5	2	2	2	5	3250	450	yes	26.9	17.2	116	31.4	2.86	yes	no
193	no	54	68	yes	yes	Ⅳ	3	2	2	1	4.5	2250	100	no	25	15.3	128	44.2	2.74	yes	no
194	no	54	68	no	no	Ⅳ	6	3	2	2	3.5	2500	300	no	34	14.2	133	26.5	4.4	no	no
195	no	53	67	no	no	Ⅳ	5	2	2	2	4	1500	100	no	27.7	16.8	120	37.9	3.75	no	no
196	no	55	65	no	yes	Ⅳ	6	2	2	2	4.5	1500	300	no	25.1	16.6	127	35.2	2.71	no	no
197	no	68	75	yes	yes	Ⅳ	8	2	2	2	5	3750	400	no	24.7	18.8	111	25.3	2.58	no	no
198	no	55	51	no	no	Ⅳ	0	2	2	1	5.5	4470	800	yes	31.9	18.2	104	29.3	1.66	no	no
199	yes	47	45	no	yes	Ⅲ	2	2	2	2	6	3000	300	no	36.8	22.6	54	26.3	1.04	no	no
200	no	52	52	no	no	Ⅳ	3	2	2	1	6	2750	200	no	31.3	15.2	92	42	3.53	no	no
201	no	42	67	no	yes	Ⅳ	5	2	2	2	4	1500	100	no	27	13.3	131	32.5	3.93	no	no
202	no	55	53	yes	yes	Ⅳ	0	2	2	1	5	4950	400	no	27.6	15.1	102	29.7	4.2	no	no
203	no	58	74	no	no	Ⅳ	0	2	2	1	4.5	3400	500	yes	32	16.2	140	27.8	2.84	yes	no
204	yes	50	70	yes	yes	Ⅲ	3	2	2	1	4	6710	2000	yes	34.8	15	81	29	3.36	no	yes
205	yes	59	40	no	yes	Ⅲ	3	2	2	2	4	2000	200	no	27.5	22.3	74	27.6	2.37	no	no
206	no	43	51	no	no	Ⅳ	3	2	2	1	3.5	3510	500	yes	31.2	15.2	112	33.9	4.77	yes	no
207	no	60	75	no	no	Ⅳ	3	3	2	1	5.5	4090	300	yes	30.3	16.7	98	36.9	1.67	no	no
208	no	55	60	no	yes	Ⅳ	0	2	2	1	6	5960	800	yes	22.5	14.8	112	24.1	1.58	yes	no
209	no	62	76	no	no	Ⅳ	0	2	2	1	5	4650	600	yes	55.9	12.9	80	24.3	2.74	yes	no
210	yes	57	63	no	no	Ⅲ	0	2	2	1	4.5	3750	600	no	35.8	18.7	102	29.5	1.3	no	no
211	yes	34	71	yes	no	Ⅲ	0	2	2	1	10	6910	1300	yes	26.4	14.4	104	24.1	2.34	yes	yes
212	yes	57	50	yes	no	Ⅲ	19	1	2	2	12	8850	2200	yes	45.2	15.8	82	14.9	1.17	no	yes
213	yes	78	51	no	yes	Ⅲ	6	4	2	3	6	7430	1500	yes	24.9	18.2	60	21.1	1.01	no	yes
214	no	55	47	yes	no	Ⅳ	0	1	2	1	7	6950	600	yes	34.7	14	60	24.5	1.29	no	yes
215	yes	75	48.5	yes	yes	Ⅲ	0	3	2	1	9.5	8400	2000	yes	72.6	19.8	71	12.4	1.11	yes	yes
216	yes	64	54	yes	no	Ⅲ	0	2	2	1	10	6630	600	yes	30.5	17.9	130	27	2.22	yes	yes
217	yes	60	57	yes	no	Ⅲ	0	2	2	1	9	8395	2000	yes	74.3	17.1	66	24.4	1.05	no	yes
218	yes	59	70	yes	yes	Ⅲ	6	1	2	2	10	9080	1400	yes	36.4	16.4	74	15.4	1.38	no	yes
219	yes	54	43	yes	no	Ⅲ	2	3	2	1	8.5	6000	600	yes	47.5	17.6	79	25.8	1.42	yes	yes
220	yes	41	62	yes	no	Ⅲ	0	1	1	3	7.5	8230	1200	yes	32.3	16.2	106	24	1.71	no	no
221	no	43	62	yes	yes	Ⅳ	0	3	2	1	6	7120	600	yes	30.8	11.9	85	23.6	2.54	yes	no
222	yes	51	63	yes	yes	Ⅲ	0	4	2	1	8	6010	400	yes	29.2	17.2	117	23.3	1.88	no	no
223	no	71	62	yes	no	Ⅳ	0	4	2	1	9	4600	700	yes	36.4	13.3	117	25.3	1.91	no	yes
224	no	55	50	yes	no	Ⅳ	3	2	2	1	6	6460	1000	yes	40.2	14.3	103	35.8	2.64	no	no
225	yes	59	60	yes	no	Ⅲ	0	3	2	1	8	6730	1000	yes	31.7	14.1	124	23.4	2.67	no	no
226	yes	57	51.5	no	no	Ⅲ	12	3	2	3	9	11080	3000	yes	45	14	130	14.9	0.98	yes	yes
227	yes	61	60	yes	no	Ⅲ	0	3	2	1	7.5	6280	1000	yes	36.4	14.8	87	20.5	1.62	no	no
228	no	61	70	yes	yes	Ⅳ	1	3	2	1	4.5	4170	300	yes	29.7	13.3	87	31.8	2.3	yes	yes
229	no	50	54	no	no	Ⅳ	6	2	2	2	5	3580	600	yes	28.2	11	122	26.5	2.25	no	no
230	no	52	47	yes	no	Ⅳ	0	3	2	2	7	3720	400	yes	36.3	15.3	111	27.5	2.47	no	yes
231	no	52	46.5	yes	no	Ⅳ	0	4	2	1	7	5760	500	yes	34.3	15.3	104	32.9	1.43	no	yes
232	no	52	70	yes	no	Ⅳ	0	2	2	1	12	7180	500	yes	33	13.5	121	27.3	2.02	yes	yes
233	no	62	65	yes	yes	Ⅳ	0	3	2	1	7	6030	1000	yes	22.3	13.7	119	31.2	2.62	no	no
234	yes	42	83	yes	yes	Ⅲ	0	4	2	1	9	10100	2000	yes	56	21.1	74	15.5	1.09	yes	yes
235	no	72	40	no	yes	Ⅳ	0	4	2	1	5	2500	400	no	29.2	12.2	112	29.2	2.16	no	no
236	no	58	44	yes	no	Ⅳ	0	4	2	1	8	6150	1200	yes	56.4	17.4	65	34.9	1.55	no	yes
237	no	71	51	no	yes	Ⅳ	0	3	2	1	2	3500	400	no	43.2	24	79	25.8	2.84	no	yes
238	no	56	45	yes	no	Ⅳ	0	5	2	1	6	8370	1500	yes	48.6	20.8	49	27.3	1.11	no	yes
239	no	71	49	yes	yes	Ⅳ	0	3	2	1	7	6500	1000	yes	25.3	12.6	93	30.7	2.18	no	no
240	yes	74	75	no	yes	Ⅲ	0	5	2	1	7	6240	800	yes	37.1	14.8	73	23.8	2	yes	yes
241	no	61	42.5	no	no	Ⅳ	3	3	2	1	7	5680	1200	yes	28.8	13.7	95	33.6	1.88	yes	yes
242	no	76	50	yes	yes	Ⅳ	2	4	2	1	8	9010	1800	yes	32.7	11.4	94	28.1	2.07	no	yes
243	no	66	70	yes	no	Ⅳ	0	2	2	1	7.5	7480	500	yes	62.1	18	71	21.1	1.34	no	yes
244	no	45	52	yes	no	Ⅳ	0	2	2	1	6.5	6090	800	yes	32.3	14.4	85	25.5	1.66	no	no
245	no	59	60	no	yes	Ⅳ	6	1	2	2	8	3750	400	no	25.1	12.7	104	40.6	2.46	no	no
246	no	70	48	yes	yes	Ⅳ	3	5	2	1	7	3890	600	yes	35.3	14.6	80	31.6	2.6	no	yes
247	no	55	45	yes	no	Ⅳ	2	5	2	1	10	10800	2000	yes	39.4	15	77	29	1.57	yes	yes
248	no	78	53	yes	yes	Ⅳ	3	3	2	1	5	3880	800	yes	34.6	13.9	79	34.3	3.25	no	no
249	no	53	44.5	yes	no	Ⅳ	0	4	2	1	4.5	6310	1200	yes	49.5	18.3	63	20.1	1.07	no	yes
250	yes	73	48	no	yes	Ⅲ	0	3	2	1	5.3	3000	300	no	33	14	88	38.9	2.03	no	no
251	yes	70	62.5	no	no	Ⅲ	0	3	3	1	6.5	5620	1200	yes	52.1	21.2	58	20.1	1	yes	yes
252	no	65	64	no	yes	Ⅳ	3	3	2	1	10	5720	800	yes	30	16.5	71	26	2.23	yes	yes
253	yes	55	47	no	no	Ⅳ	0	3	2	1	10	7280	700	yes	37.7	15.2	105	27.9	1.96	yes	yes
254	yes	62	53	no	no	Ⅳ	2	2	2	1	7.5	4540	800	yes	27.4	11.7	88	31.9	2.43	no	no
255	yes	48	49	no	no	Ⅳ	0	3	2	1	5.5	3610	800	yes	48.8	18.9	79	23.1	1.24	no	no
256	yes	56	55	no	no	Ⅳ	3	2	2	1	9	8430	1500	yes	30.1	19.5	93	23.9	1.53	no	no
257	yes	52	56	no	no	Ⅳ	1	3	2	1	8.3	4300	800	yes	27.8	14.4	113	33.1	2.33	yes	no
258	yes	57	65	no	yes	Ⅳ	3	3	2	1	7.5	5460	800	yes	27	13.3	90	20.9	1.69	no	no
259	yes	70	55	no	no	Ⅳ	1	3	2	1	7.5	5340	800	yes	36	17.3	86	31	1.01	no	no
260	yes	83	57	no	yes	Ⅳ	0	3	2	1	4	1750	100	no	31.3	12.5	100	43.8	2.08	yes	no
261	yes	58	57	no	no	Ⅳ	0	3	2	1	7.5	5550	800	yes	32	13.1	114	28.5	1.62	no	no
262	yes	54	42.5	no	no	Ⅳ	2	3	2	1	7.5	7790	2200	yes	56	20.6	64	15.3	1.09	no	yes
263	yes	53	52	no	no	Ⅳ	2	3	3	1	8	5370	800	yes	25.3	15.1	75	27.5	1.34	no	no
264	yes	65	70	no	yes	Ⅳ	4	3	2	1	7	5650	800	yes	29	12.8	97	36.6	2.18	no	no
265	no	60	50	no	no	Ⅳ	2	3	2	1	6.5	4450	500	yes	30.5	15.1	72	33.3	1.25	no	no
266	yes	53	65	no	no	Ⅳ	2	3	2	1	8	4480	800	yes	30	12.4	102	30.5	1.93	yes	no
267	no	57	57	no	no	Ⅳ	0	3	2	1	9.5	5650	800	yes	34.9	14.8	123	19	1.75	no	no
268	no	27	59	yes	no	Ⅳ	0	3	2	1	5	3500	200	no	34.8	14	111	25.9	2.81	no	no
269	no	47	59	no	no	Ⅳ	0	3	2	1	2.5	2000	200	no	31.1	13.4	105	35.6	1.69	yes	no
270	no	51	53	no	no	Ⅳ	12	3	2	2	5	2750	100	no	34.2	11.9	123	31.1	2.76	no	no
271	yes	68	55	no	yes	Ⅳ	0	3	2	1	7.5	6620	500	yes	59.8	15.7	97	19.8	1.29	no	no
272	yes	67	48	no	no	Ⅳ	0	3	2	1	4	2250	50	no	44.1	14.7	129	43	1.35	no	no
273	no	50	57	no	no	Ⅳ	3	3	2	1	5.5	4620	400	yes	27.1	12	105	25.6	2.91	no	yes
274	no	68	61	no	yes	Ⅳ	0	3	2	1	4.5	4000	100	no	20.3	11.4	116	38.1	3.74	no	no
275	no	48	55	no	no	Ⅳ	12	3	2	3	3.5	2750	100	no	28.3	14.6	110	43.3	1.63	no	no
276	yes	48	65	no	no	Ⅳ	0	3	2	1	6.5	4820	800	yes	32.3	12.7	106	27.8	3.83	yes	no
277	yes	51	47.5	no	yes	Ⅳ	0	3	2	1	9.5	7180	500	yes	30.8	14.8	102	23.8	2.08	no	no
278	yes	70	40	no	no	Ⅳ	0	3	2	1	10	5940	800	yes	29	13.9	101	28.1	2.08	no	yes
279	no	52	40	no	no	Ⅳ	3	3	2	1	7	5700	800	yes	32.4	18.3	58	26.9	1.48	yes	no
280	no	48	55	no	no	Ⅳ	0	3	2	1	8	4880	800	yes	28.7	13.5	101	26.2	2.12	no	no
281	yes	57	60	no	no	Ⅳ	0	3	2	1	9.5	6340	800	yes	39.2	16.8	100	17.7	1.88	no	yes
282	yes	59	50.5	no	no	Ⅳ	0	3	2	1	9	7810	1800	yes	86.1	16.6	66	20	1.39	yes	yes
283	no	51	45	no	no	Ⅳ	3	3	2	1	10.5	5080	800	yes	29.8	14.2	96	34.8	1.96	yes	no
284	no	63	67.5	no	no	Ⅳ	2	3	2	1	5	1500	200	no	24.1	12.2	96	33.7	3.27	no	no
285	no	60	50	no	no	Ⅳ	0	3	2	1	7.5	4250	600	no	33.3	14.1	96	27.9	1.76	no	no
286	no	34	81	no	no	Ⅳ	0	3	2	1	4	3950	100	yes	39.8	14.8	113	26.2	3.24	yes	no
287	no	61	52	no	yes	Ⅳ	0	3	2	1	9.5	4590	800	yes	24.7	11.8	125	26.1	2.53	yes	no
288	no	79	52	no	no	Ⅳ	2	3	2	1	6.5	5170	1500	yes	37.4	14.7	108	32.8	1.26	no	no
289	yes	58	37	no	no	Ⅳ	2	3	1	1	3.5	2750	200	no	38.9	14.2	107	43.9	1.57	no	no
290	no	53	55	no	no	Ⅳ	0	3	2	1	7	3000	400	no	23.8	12.7	99	38.2	1.63	no	no
291	no	52	51.5	no	no	Ⅳ	6	3	2	1	5	2990	300	yes	26.7	13	91	40.1	2.71	no	no
292	no	47	44.5	no	no	Ⅳ	0	3	2	1	10	5000	200	no	29	14.5	121	22.7	1.43	no	yes
293	no	39	46	no	no	Ⅳ	0	3	1	1	2.5	1500	100	no	30	13	111	30.9	1.66	no	no
294	yes	35	51	no	no	Ⅳ	0	3	2	1	4.5	2000	200	no	30.3	12.5	104	36.1	3.04	no	no
295	yes	51	59	no	no	Ⅳ	0	3	2	1	7	4240	800	yes	43.8	16.1	87	24.6	1.78	yes	no
296	no	59	51	yes	yes	Ⅳ	3	3	2	1	7	6060	800	yes	40.4	13.2	110	34.4	1.6	yes	no
297	no	53	48	yes	no	Ⅳ	1	3	1	1	7.5	6270	800	yes	25.5	14.4	95	32.9	2.51	no	no
298	no	50	62	yes	no	Ⅳ	1	3	2	1	7.5	3000	300	no	40.3	12.2	103	31.2	2.94	no	no
299	no	53	52	no	no	Ⅳ	2	3	2	1	9	5840	800	yes	22.6	12.9	101	30.1	1.79	no	no
300	no	59	55	no	no	Ⅳ	2	3	2	1	4.3	2000	300	no	30.6	13.2	105	45.5	2.38	no	no
301	no	50	61	no	no	Ⅳ	0	3	2	1	6	3080	300	yes	26.3	12.2	118	43.9	1.93	no	no

## Sheet: Validation group data
Serial number	Postoperative hypovolemic shock ( yes or no)	Operation duration ( hours )	Intraoperative blood loss ( mL )	Albumin ( g/L )	Fibrinogen ( g/L )	Postoperative use of sedative drugs
1	no	6	800	26.7	1.7	no
2	no	5	500	40.9	2.1	no
3	no	3	200	40.3	2.22	no
4	no	1.5	50	42.7	2.16	no
5	no	4.5	600	41.1	2.3	no
6	no	3	100	43.3	2.45	no
7	no	5	800	37.7	1.44	no
8	no	5	400	31.1	1.41	no
9	yes	7	1200	24.3	2.87	yes
10	yes	9	2000	26.2	1.58	yes
11	yes	7.5	1500	22.1	1.88	no
12	yes	7	3000	23.9	1.44	no
13	yes	7.5	600	22.5	1.27	no
14	no	5	400	30.7	1.57	no
15	no	7	2000	18.3	1.56	no
16	yes	7	1200	24.2	1.25	yes
17	no	2	5000	15.1	1.2	no
18	no	6	1000	38.5	8.26	no
19	no	8	1000	19.1	1.32	no
20	no	5	500	38.4	3.38	no
21	no	5.5	1000	24.2	1.44	no
22	no	4	600	32.5	2.42	no
23	no	7	1200	24.1	0.76	no
24	no	8.5	1500	15.7	1.52	no
25	no	4	400	36.2	2.04	no
26	no	2	100	36.7	2.4	no
27	yes	9	1000	27	2.23	no
28	yes	7	2000	19.4	1.29	no
29	yes	7	800	12	1.37	no
30	no	6	1000	27.9	1.21	no
31	yes	4	2000	21	1.66	yes
32	yes	6	600	33.3	1.89	no
33	no	8.5	1000	19	1.6	no
34	yes	7	1000	22.9	1.32	yes
35	no	6	1000	27.8	1.8	no
36	no	4.5	1500	21.4	2.23	no
37	no	4	200	16.6	2.67	no
38	no	7.5	1000	34.5	1.14	no
39	no	2	400	35.1	2.75	no
40	no	5	500	22.9	1.4	no
41	no	7	1500	22.5	1.98	no
42	no	3	2000	23.4	1.13	no
43	no	6	600	30.3	1.14	yes
44	yes	6	800	32.1	1.85	yes
45	no	5.5	1000	32.3	2.54	no
46	no	3	100	39.7	2.07	no
47	no	5	1500	28.6	1.48	no
48	no	8	1200	32.8	1.92	no
49	no	7	1000	22.9	1.14	no
50	no	4	600	25.8	1.33	yes
51	yes	10.5	400	28.4	2.31	yes
52	no	7.5	400	32.4	2.66	no
53	yes	6	800	24.9	2.33	no
54	yes	10	1000	16.9	1.27	yes
55	yes	7	1500	29.8	1.62	no
56	yes	9.5	1200	20.3	1.47	no
57	no	4.5	400	24.5	1.52	no
58	yes	8	600	31	2.47	no
59	no	8	1200	23.6	1.95	no
60	yes	7	600	27.8	1.81	no
61	yes	10	4000	14.8	1.39	no
62	no	5.5	500	40.1	3.35	no
63	no	5	500	31.8	2.1	no
64	no	4	400	45.8	1.53	no
65	no	1.5	20	25.6	1.31	yes
66	no	7.5	800	46.5	2.85	no
67	yes	12	500	25	1.7	yes
68	no	4	50	36	2.62	no
69	no	8.5	800	47.8	3.03	no
70	no	7	500	25.4	1.57	no
71	no	5	600	28.7	2.81	no
72	no	7	600	32.6	1.41	no
73	no	4	800	26.3	1.32	no
74	no	6.5	1500	21.9	1.15	no
75	no	9.5	1000	42.7	3.22	no
76	no	6	500	35.1	2.67	no
77	no	4	1500	20	2.51	no
78	yes	6	800	28.7	1.78	no
79	no	7	300	32.1	2.25	yes
80	no	6.5	800	33.8	1.97	no
81	no	2.5	300	31.9	4.71	yes
82	no	6	1300	33.4	2.78	no
83	no	6	400	26.5	3.35	no
84	no	7.5	1200	14	1.5	no
85	no	5	800	37.8	1.83	yes
86	no	9	400	35.2	2.36	no
87	no	6.5	600	31.8	3.62	yes
88	no	9.5	1200	29.1	1.49	no
89	yes	8	1500	23.1	2.85	no
90	yes	8	1600	15.9	1.51	no
91	no	6	500	34.5	2.16	no
92	no	3	400	37.9	1.67	no
93	yes	6.5	700	30.5	1.21	no
94	no	5	300	30.2	1.38	yes
95	no	7	800	31.4	2.6	yes
96	no	12	800	28.2	2.23	no
97	no	7	800	33.4	2.93	no
98	no	6	800	28.8	2.93	no
99	yes	7	1000	23.8	1.17	yes
100	yes	8.5	400	23.9	1.86	no
101	no	7	600	28.6	2.25	no
102	yes	7.5	1000	19.5	2.72	no
103	no	6	400	42.9	1.95	no
104	no	6	500	29.4	2.42	no
105	no	6	450	30.7	2.27	no
106	no	8	400	39.2	3.75	yes
107	no	7.5	700	28.8	2.44	yes
108	no	4	400	46.3	3.21	no
109	no	3	900	32.5	1.22	no
110	no	4	400	36.9	3.35	no
111	no	4	400	39.8	2.69	no
112	no	4	500	33.1	1.54	no
113	yes	11	900	13.1	1.14	yes
114	yes	6	800	25.4	1.63	no
115	no	2	30	39	1.98	no
116	no	6	400	35.6	4.75	no
117	no	4.5	400	25.5	1.39	yes
118	no	7	500	44.1	1.53	yes
119	no	5	100	35.3	2.31	yes
120	no	4	400	40.9	2.99	yes
121	no	3.5	400	47.7	3.62	no
122	no	5	400	42.9	1.83	no
